# Supplementary material for: Genome-Wide Characterization of Menin-Dependent H3K4me3 Reveals a Specific Role for Menin in the Regulation of Genes Implicated in MEN1-Like Tumors
Source: PLoS One. 2012 May 30;7(5):e37952. doi: 10.1371/journal.pone.0037952 (PMC3364203; doi:10.1371/journal.pone.0037952)
Supplement: Table S1 — Genes differentially expressed in menin-null vs wild-type mESCs. (XLSX) [file pone.0037952.s003.xlsx]

## Sheet: Sheet1
Table S1. Genes differentially expressed in menin-null vs WT mESCs (≥2 fold, p<0.005)
Gene Symbol	Gene Title	Fold change
Meg3	maternally expressed 3	-13.9455
1110006E14Rik	RIKEN cDNA 1110006E14 gene	-13.297
Mirg	miRNA containing gene	-9.12
Rian	RNA imprinted and accumulated in nucleus	-7.53494
LOC100043292	similar to RNA and export factor binding protein 1-II	-7.45281
Plagl1	pleiomorphic adenoma gene-like 1	-7.37086
Men1	multiple endocrine neoplasia 1	-7.17426
Mest	mesoderm specific transcript	-5.75418
H19	H19 fetal liver mRNA	-5.58778
Gm397	gene model 397, (NCBI)	-4.86191
B830012L14Rik	RIKEN cDNA B830012L14 gene	-4.31962
Nnat	neuronatin	-4.19452
Otx2	orthodenticle homolog 2 (Drosophila)	-3.66241
LOC639910	hypothetical protein LOC639910	-3.63572
Xlr4a	X-linked lymphocyte-regulated 4B	-3.52169
Pim2	proviral integration site 2	-3.37245
Enpp2	ectonucleotide pyrophosphatase/phosphodiesterase 2	-3.34644
LOC100038935	hypothetical protein LOC100038935	-3.24662
Eif1a	eukaryotic translation initiation factor 1A	-3.17718
6430411K18Rik	RIKEN cDNA 6430411K18 gene	-3.17621
Dlk1	delta-like 1 homolog (Drosophila)	-2.98897
Mael	maelstrom homolog (Drosophila)	-2.87207
Gm784	gene model 784, (NCBI)	-2.5746
9330199F22Rik	RIKEN cDNA 9330199F22 gene	-2.57456
Prrc1	proline-rich coiled-coil 1	-2.57202
Tagln	transgelin	-2.54334
Ptpn13	protein tyrosine phosphatase, non-receptor type 13	-2.49826
Tspan8	tetraspanin 8	-2.48467
Clu	clusterin	-2.41407
Lgals6	lectin, galactose binding, soluble 6	-2.39237
Pou3f1	POU domain, class 3, transcription factor 1	-2.36667
Gadd45g	growth arrest and DNA-damage-inducible 45 gamma	-2.34889
Wars	tryptophanyl-tRNA synthetase	-2.33942
D630023F18Rik	RIKEN cDNA D630023F18 gene	-2.31427
Htra1	HtrA serine peptidase 1	-2.30535
Cnn1	calponin 1	-2.30423
Cyct	cytochrome c, testis	-2.29308
1300003B13Rik	RIKEN cDNA 1300003B13 gene	-2.29026
Mapt	microtubule-associated protein tau	-2.26677
Plac8	placenta-specific 8	-2.24063
4930573I19Rik	RIKEN cDNA 4930573I19 gene	-2.23801
Lyplal1	lysophospholipase-like 1	-2.21333
Gm428	gene model 428, (NCBI)	-2.20259
Cyr61	cysteine rich protein 61	-2.20199
Ephx2	epoxide hydrolase 2, cytoplasmic	-2.17085
Calcoco2	calcium binding and coiled-coil domain 2	-2.16836
Ppp2r5c	protein phosphatase 2, regulatory subunit B (B56), gamma isoform	-2.16834
Magohb	mago-nashi homolog B (Drosophila)	-2.16721
Rnpep	arginyl aminopeptidase (aminopeptidase B)	-2.13257
Glipr1	GLI pathogenesis-related 1 (glioma)	-2.12048
Mfap5	microfibrillar associated protein 5	-2.09746
Ctgf	connective tissue growth factor	-2.0883
Baz1a	bromodomain adjacent to zinc finger domain 1A	-2.07665
1700019E19Rik	RIKEN cDNA 1700019E19 gene	-2.07099
9030617O03Rik	RIKEN cDNA 9030617O03 gene	-2.05973
Ctsh	cathepsin H	-2.04364
Pbx1	pre B-cell leukemia transcription factor 1	-2.03949
Ceacam20	CEA-related cell adhesion molecule 20	-2.02919
Tmed10	transmembrane emp24-like trafficking protein 10 (yeast)	-2.02204
Cldn6	claudin 6	-2.00766
Mybl2	myeloblastosis oncogene-like 2	2.03883
2210011C24Rik	RIKEN cDNA 2210011C24 gene	2.07833
Gatad2a	GATA zinc finger domain containing 2A	2.08203
2600009P04Rik	RIKEN cDNA 2600009P04 gene	2.11808
Tcl1	T-cell lymphoma breakpoint 1	2.2121
Stmn3	stathmin-like 3	2.23479
Cd99	CD99 antigen	2.27
Hmox1	heme oxygenase (decycling) 1	2.4432
Bmp4	bone morphogenetic protein 4	2.51616
Mapk1	mitogen-activated protein kinase 1	2.95727
Ube1y1	ubiquitin-activating enzyme E1	4.12
