# Supplementary material for: Genome-Wide Characterization of Menin-Dependent H3K4me3 Reveals a Specific Role for Menin in the Regulation of Genes Implicated in MEN1-Like Tumors
Source: PLoS One. 2012 May 30;7(5):e37952. doi: 10.1371/journal.pone.0037952 (PMC3364203; doi:10.1371/journal.pone.0037952)
Supplement: Table S5 — PCR Primers. (XLSX) [file pone.0037952.s007.xlsx]

## Sheet: Sheet2
Table S5. PCR Primers
Gene	Forward primer	Reverse primer
Meg3 ChIP-PCR primers
Meg3p-1F/1R	TTCCGGCCAATCACTTTTAG	TCAGGCAAAGGATGGCTAAC
Meg3p-2F/2R	AGCCCCTGACTGATGTTCTG	GAGCCCTAGTTGTGGATGGA
Meg3 RT-PCR primers
Meg3	CTTCCTGTGCCATTTGCTGTTG	TGCAACGTGTTGTGCGTGAAG
Men1 RT-PCR primers
Men1	GTACATGCGCTGCGACCGTAAG	TCATCCTGGTAGTAGGTCTTAG
Dlk1, Rtl1 and Dio3 RT-PCR primers
Dlk1	ACCTGGAGAAAGGCCAGTACGAAT	TGCGGCTACGATCTCACAGAAGTTG
Rtl1	GTGGCAGCTGTCCTGGTGATGTTG	CCAGGAAAAGCTCAGCCAGCTCTC
Dio3	TTCCGCATATGGTGCCTATTTTG	CCCACCAATTCAGTCACTTGTCC
Gapdh RT-PCR primers
Gapdh	ATCACTGCCACCCAGAAGAC	CAACCTGGTCCTCAGTGTAG
Islet markers RT-PCR primers (Lumelsky et al. 2001, Science 292:1389-1394)
Ins-1	TAGTGACCAGCTATAATCAGAG	ACGCCAAGGTCTGAAGGTCC
Ins-2	CCCTGCTGGCCCTGCTCTT	AGGTCTGAAGGTCACCTGCT
Gluc	CAGAGGAGAACCCCAGATCA	TCATGACGTTTGGCAATGT
Iapp	GATTCCCTATTTGGATCCCC	CTCTCTGTGGCACTGAACCA
a-Amy2A	CATTGTTGCACCTTGTCACC	TTCTGCTGCTTTCCCTCATT
Glut2	TGAGTTCCTTCCAGTTCG	AGGGAGCTGGTGTTGTGTA
Pax4	CTCACGGAGCCTTAAGGTATC	TGAATCTGGATACTGCCCACG
Pdx1	CCACCCCAGTTTACAAGCTC	TGTAGGCAGTACGGGTCCTC
Isl-1	CACTATTTGCCACCTAGCCAC	AAATACTGATTACACTCCGCAC
Nkx2.2	GTCCGGAACCATGTCGCTGA	GACTTGGAGCTCGAGTCTTG
Nkx6.1	ACTTGGCAGGACCAGAGAGA	AGAGTTCGGGTCCAGAGGTT
Ngn3	CATACCTAGGGACTGCTCCGA	CATACAAGCTGTGGTCCGCTA
MafA	GAGGTCATCCGACTGAAACAGAAG	ACTTCTCGCTCTCCAGAATGTGC
MafB	AGACAGGCTTTGCGTCTAA	CGTTAGTTGCCAATGTGTGG
Hox RT-PCR primers (Cao et al. 2005, Mol Cell 20:845-854)
mHoxA1	ATGAACTCCTTTCTGGAATA	CGTACTCTCCAACTTTCC
mHoxA2	AGAACTGTGGAGCTGGCCTA	GGTCGATTGTGGTGAGTGTG
mHoxA3	ATGCCAGTCAGCAGCCATA	TGTACTTCATGCGGCGGT
mHoxA4	TCCAGTTATAACGGAGGCGAAC	GAATGGGTGTGGAAGCACCAG
mHoxA5	CGCAAGCTGCACATTAGTCAC	GCCATACTCATGCTTTTCAGC
mHoxA6	CTGATAAAGACCTCAGTG	TCAGGTAGCGGTTGAAGTG
mHoxA7	CTCTGCAGTGACCTCGCCAAAG	CTTGTCAGCAGCTGTGGATTC
mHoxA9	ACGGCAGGTATATGCGCT	GAACCAGATCTTGACCTGC
mHoxA10	GTGAGTTCTGGGGCAGAGGC	AGTTCCAAAGGCGAAAATGC
mHoxA11	CATATCCCTACTCCTCCAACCTGC	CCCACCGTGCTATAGAAATTGG
mHoxA13	CCGACAAGTACATGGACAC	TATAGGAGCTGGCGTCTGA
mHoxB1	CCTTTTTAGAGTACCCACTTTG	GCATCTCCAGCGGCTTCCTT
mHoxB2	CGGCGCCTCCACCCTTCAGAGACC	CTTTCGGTGAGGTCCAGCAAGGC
mHoxB3	CCGCACCTACCAGTACCACT	GGAGCTGTTTTCAGCTTGG
mHoxB4	TTCACGTGAGCACGGTAAAC	GTTGGGCAACTTGTGGTCTT
mHoxB5	GCTCTTACGGCTACAATTACAATG	GCTGTAGCCAGACTCATACT
mHoxB6	CGTCCTCCTATTACCCACCA	CACTTCTGCTCCTCGGTCTC
mHoxB7	AACCGAGTTCCTTCAACATG	CGAGTCAGGTAGCGATTGTA
mHoxB8	TTCTACGGCTACGACCCTCT	CGTGCGATACCTCGATCCTC
mHoxB9	CGATCATAAGTCACGAGAGCG	TCCTTCTCTAGCTCCAGCGT
mHoxB13	CTGGAACAGCCAGATGTGTT	CCTGCTAAAGGTGTCATCTC
mHoxC4	CGATCATAAGTCACGAGAGCG	TCCTTCTCTAGCTCCAGCGT
mHoxC5	TGGATGACCAAACTGCACATGAGC	CAAGTTGTTGGCAATCTCTATGCG
mHoxC6	ACCTTAGGACATAACACACAGA	ACTTCATGCGGCGGTTCTGGAA
mHoxC8	CCACGTCCAAGACTTCTTCCACCACGGC	CACTTCATCCTTCGATTCTGGAACC
mHoxC9	ACGTGGACTCGCTCATCTCT	GCCGTAAGGGTGATAGACCA
mHoxC10	TGTTGGCAGGCCTCTGTCCT	CTCCAATTCCAGCGTCTGGTGT
mHoxC11	CTTCGACAACGCCTACTGCG	GTCTGTCAGGTTCAGCATCC
mHoxC12	TGCGCTCGGCTTCAAGTACG	TGGCGTGTGATGAACTCGTTGAC
mHoxC13	TGTCGCACAACGTGAACCTG	CTTCAGCTGCACCTTGGTATAG
mHoxD1	CACAGCACTTTCGAGTGGAT	TGGGTGTCATTCAGCTGTAA
mHoxD3	CAGATCTTCCCCTGGATGAA	TACTTCATGCGACGGTTCTG
mHoxD4	CGATGAGGGAACTCATTGCT	TGCCCTCCTTACTCACCATC
mHoxD8	GGATACGATAACTTACAGAGAC	TAGGGTTTGGAAGCGACTGT
mHoxD9	CACTACGGGATTAAGCCTGAAACC	TTTGGGTCAAGTTGCTGCTGC
mHoxD10	CCTATGGAATGCAAACCTGTGG	ATATCCAGGGACAGGAACCTCG
mHoxD11	CTTTGATCAGTTCTACGAG	CAGACGGTCCCTGTTCAGT
mHoxD12	ACCAGGTCAAGTTCTATACG	CAATCTGCTGCTTTGTGTAG
mHoxD13	AGAAGTACATGGACGTGTCG	GTTACTTGTCTCTCCGAAAG
